# Supplementary material for: Two Dimensional-Difference in Gel Electrophoresis (2D-DIGE) Proteomic Approach for the Identification of Biomarkers in Endometrial Cancer Serum
Source: Cancers (Basel). 2021 Jul 20;13(14):3639. doi: 10.3390/cancers13143639 (PMC8305989; doi:10.3390/cancers13143639)
Supplement: Supplementary file 1 [file cancers-13-03639-s001.zip]

Archive with 3 entries (3 files):
- supplement data proteomic.xlsx
- supplementary file S2.xlsx
- Supplementary file S3.pdf
