# Supplementary material for: Two Dimensional-Difference in Gel Electrophoresis (2D-DIGE) Proteomic Approach for the Identification of Biomarkers in Endometrial Cancer Serum
Source: Cancers (Basel). 2021 Jul 20;13(14):3639. doi: 10.3390/cancers13143639 (PMC8305989; doi:10.3390/cancers13143639)
Supplement: Supplementary file 1 [file cancers-13-03639-s001.zip › supplement data proteomic.xlsx]

## Sheet: Spot 1
Accession	Description	Score	Coverage	# Proteins	# Unique Peptides	# Peptides	# PSMs	Area	# AAs	MW [kDa]	calc. pI
P02656	Apolipoprotein C-III OS=Homo sapiens OX=9606 GN=APOC3 PE=1 SV=1 - [APOC3_HUMAN]	971.077	46.46	2	3	3	37	4.73371e+08	99	10.8455	5.41455
	A2	Sequence	# PSMs	# Proteins	# Protein Groups	Protein Group Accessions	Modifications	ΔCn	Area	q-Value	PEP	IonScore	Exp Value	Charge	MH+ [Da]	ΔM [ppm]	RT [min]	# Missed Cleavages
	High	DALSSVQESQVAQQAR	35	2	1	P02656		0	9.1637e+08	0	4.41e-16	117.85	7.98147e-11	2	1716.86	2.73247	19.3559	0
	High	GWVTDGFSSLK	1	2	1	P02656		0	3.03719e+07	0	5.491e-07	68.4	6.33103e-06	2	1196.6	0.800064	22.7332	0
	High	FSEFWDLDPEVRPTSAVAA	1	2	1	P02656		0	0	0	1.249e-05	37.78	0.0074526	2	2137.06	16.888	25.4548	0
P31327	Carbamoyl-phosphate synthase [ammonia], mitochondrial OS=Homo sapiens OX=9606 GN=CPS1 PE=1 SV=2 - [CPSM_HUMAN]	268.965	10.6	1	8	8	10	6.45832e+06	1500	164.835	6.7417
	A2	Sequence	# PSMs	# Proteins	# Protein Groups	Protein Group Accessions	Modifications	ΔCn	Area	q-Value	PEP	IonScore	Exp Value	Charge	MH+ [Da]	ΔM [ppm]	RT [min]	# Missed Cleavages
	High	EPLFGISTGNLITGLAAGAK	2	1	1	P31327		0	0	0	4.41e-16	84.72	6.25668e-08	2	1930.1	15.9957	26.7613	0
	High	SIFSAVLDELK	1	1	1	P31327		0	7.29891e+06	0	5.64e-12	84.6	1.07142e-07	2	1221.69	14.1408	28.0318	0
	High	AFAISGPFNVQFLVK	2	1	1	P31327		0	8.18516e+06	0	0.1269	51.72	0.000154448	2	1637.93	16.2503	27.2492	0
	High	DGSIDLVINLPNNNTK	1	1	1	P31327		0	1.34753e+06	0	1.886e-11	49.53	0.00054489	2	1726.9	2.29734	23.7286	0
	High	VLILGSGGLSIGQAGEFDYSGSQAVK	1	1	1	P31327		0	3.8909e+06	0	6.733e-15	38.35	0.00554896	3	2553.32	1.88175	25.1705	0
	High	LFATEATSDWLNANNVPATPVAWPSQEGQNPSLSSIR	1	1	1	P31327		0	0	0	3.213e-06	27.56	0.0475302	4	3969.01	16.9867	25.9865	0
	High	TSAcFEPSLDYmVTK	1	1	1	P31327	C4(Carbamidomethyl); M12(Oxidation)	0	879814	0	0.1482	23.96	0.065291	2	1764.78	0.933052	21.6536	0
	High	TVLmNPNIASVQTNEVGLK	1	1	1	P31327	M4(Oxidation)	0	0	0	8.622e-09	22.55	0.283789	2	2044.07	-0.192797	21.7024	0
H0YA55	Albumin (Fragment) OS=Homo sapiens OX=9606 GN=ALB PE=1 SV=1 - [H0YA55_HUMAN]	136.109	10.13	3	5	5	5	7.96807e+06	454	51.5358	6.94678
	A2	Sequence	# PSMs	# Proteins	# Protein Groups	Protein Group Accessions	Modifications	ΔCn	Area	q-Value	PEP	IonScore	Exp Value	Charge	MH+ [Da]	ΔM [ppm]	RT [min]	# Missed Cleavages
	High	AAFTEccQAADK	1	3	1	H0YA55	C6(Carbamidomethyl); C7(Carbamidomethyl)	0	3.10502e+06	0	2.476e-09	55.86	1.32303e-05	2	1371.57	0.349265	16.9768	0
	High	VPQVSTPTLVEVSR	1	3	1	H0YA55		0	8.63544e+06	0	4.41e-16	53.52	0.000161623	2	1511.84	0.545181	21.4655	0
	High	YIcENQDSISSK	1	3	1	H0YA55	C3(Carbamidomethyl)	0	1.21638e+07	0	2.368e-12	50.53	0.000142946	2	1443.64	0.719503	16.9883	0
	High	KVPQVSTPTLVEVSR	1	3	1	H0YA55		0	931262	0	7.122e-05	30.31	0.0177842	2	1639.94	0.949641	20.72	1
	High	YLYEIAR	1	3	1	H0YA55		0	3.05781e+06	0	0.01355	29.65	0.041406	2	927.492	-1.19045	20.4518	0
P04004	Vitronectin OS=Homo sapiens OX=9606 GN=VTN PE=1 SV=1 - [VTNC_HUMAN]	117.657	5.44	1	3	3	3	2.61471e+07	478	54.2712	5.79541
	A2	Sequence	# PSMs	# Proteins	# Protein Groups	Protein Group Accessions	Modifications	ΔCn	Area	q-Value	PEP	IonScore	Exp Value	Charge	MH+ [Da]	ΔM [ppm]	RT [min]	# Missed Cleavages
	High	VDTVDPPYPR	1	1	1	P04004		0	5.45609e+07	0	4.41e-16	66.47	9.65942e-06	2	1158.58	0.645802	18.7533	0
	High	SIAQYWLGcPAPGHL	1	1	1	P04004	C9(Carbamidomethyl)	0	4.3239e+06	0	1.286e-15	50.55	0.000422903	2	1669.82	1.5436	25.1641	0
	High	RVDTVDPPYPR	1	1	1	P04004		0	1.95566e+07	0	7.998e-08	43.97	0.00172373	2	1314.68	1.18426	18.2253	1
P54868	Hydroxymethylglutaryl-CoA synthase, mitochondrial OS=Homo sapiens OX=9606 GN=HMGCS2 PE=1 SV=1 - [HMCS2_HUMAN]	112.988	12.2	1	3	3	6	4.45961e+06	508	56.5994	8.1626
	A2	Sequence	# PSMs	# Proteins	# Protein Groups	Protein Group Accessions	Modifications	ΔCn	Area	q-Value	PEP	IonScore	Exp Value	Charge	MH+ [Da]	ΔM [ppm]	RT [min]	# Missed Cleavages
	High	VNFSPPGDTNSLFPGTWYLER	2	1	1	P54868		0	8.51203e+06	0	2.447e-13	59.16	4.98703e-05	2	2397.15	1.05573	26.4802	0
	High	IGAFSYGSGLAASFFSFR	2	1	1	P54868		0	407196	0	2.439e-14	44.9	0.00162606	2	1884.93	-1.01771	28.2464	0
	High	DVGILALEVYFPAQYVDQTDLEK	2	1	1	P54868		0	0	0	4.279e-12	29.6	0.0496156	3	2626.32	-2.58411	28.4393	0
P02655	Apolipoprotein C-II OS=Homo sapiens OX=9606 GN=APOC2 PE=1 SV=1 - [APOC2_HUMAN]	76.7543	40.59	2	3	3	3	7.91068e+06	101	11.2768	4.71631
	A2	Sequence	# PSMs	# Proteins	# Protein Groups	Protein Group Accessions	Modifications	ΔCn	Area	q-Value	PEP	IonScore	Exp Value	Charge	MH+ [Da]	ΔM [ppm]	RT [min]	# Missed Cleavages
	High	TYLPAVDEK	1	2	1	P02655		0	1.68431e+07	0	9.66e-10	56.86	0.00010571	2	1035.54	0.777686	19.2907	0
	High	STAAmSTYTGIFTDQVLSVLK	1	2	1	P02655	M5(Oxidation)	0	700350	0	4.41e-16	43.45	0.00222765	2	2249.14	1.06067	27.5379	0
	High	ESLSSYWESAK	1	2	1	P02655		0	6.18856e+06	0	9.976e-07	23.19	0.10746	2	1286.59	1.65345	21.8608	0
P05091	Aldehyde dehydrogenase, mitochondrial OS=Homo sapiens OX=9606 GN=ALDH2 PE=1 SV=2 - [ALDH2_HUMAN]	54.9368	10.44	1	3	3	4	1.25532e+06	517	56.3456	7.04932
	A2	Sequence	# PSMs	# Proteins	# Protein Groups	Protein Group Accessions	Modifications	ΔCn	Area	q-Value	PEP	IonScore	Exp Value	Charge	MH+ [Da]	ΔM [ppm]	RT [min]	# Missed Cleavages
	High	ELGEYGLQAYTEVK	1	1	1	P05091		0	886420	0	4.41e-16	46.17	0.000985508	2	1599.79	0.582528	22.421	0
	High	VAEQTPLTALYVANLIK	1	1	1	P05091		0	1.02271e+06	0	7.612e-07	32.47	0.0112965	2	1844.05	-0.434775	27.1916	0
	High	HEPVGVcGQIIPWNFPLLmQAWK	2	1	1	P05091	C7(Carbamidomethyl); M19(Oxidation)	0	1.85682e+06	0	2.764e-08	24.97	0.114153	3	2736.42	14.6437	28.1089	0

## Sheet: Spot 2
Accession	Description	Score	Coverage	# Proteins	# Unique Peptides	# Peptides	# PSMs	Area	# AAs	MW [kDa]	calc. pI
P15924	Desmoplakin OS=Homo sapiens OX=9606 GN=DSP PE=1 SV=3 - [DESP_HUMAN]	368.765	4.46	1	10	10	12	6.0957e+06	2871	331.569	6.81494
	A2	Sequence	# PSMs	# Proteins	# Protein Groups	Protein Group Accessions	Modifications	ΔCn	Area	q-Value	PEP	IonScore	Exp Value	Charge	MH+ [Da]	ΔM [ppm]	RT [min]	# Missed Cleavages
	High	SVQNDSQAIAEVLNQLK	2	1	1	P15924		0	5.70083e+06	0	0.002746	83.77	2.04003e-07	2	1856.98	2.13036	26.2862	0
	High	ALLQAILQTEDmLK	1	1	1	P15924	M12(Oxidation)	0	5.53974e+06	0	0.000791	83.71	1.88966e-07	2	1602.88	2.15645	26.6909	0
	High	GYFNEELSEILSDPSDDTK	1	1	1	P15924		0	0	0	0.0003046	67.49	5.41843e-06	2	2159	16.6251	25.9357	0
	High	ALLQAILQTEDMLK	1	1	1	P15924		0	1.97165e+06	0	0.0005231	56.76	7.90736e-05	2	1586.89	2.51232	28.0557	0
	High	SAIYQLEEEYENLLK	1	1	1	P15924		0	1.6004e+06	0	0.005606	54.88	0.000148727	2	1841.92	1.46037	27.2185	0
	High	QESDQLVLNQHPASDK	1	1	1	P15924		0	5.28201e+06	0	0.004951	37.09	0.00865772	3	1808.88	1.45821	18.29	0
	High	YEVTSGGGGTSR	1	1	1	P15924		0	5.18013e+06	0.002	0.01713	66.14	4.54822e-06	2	1170.54	0.643241	15.3926	0
	High	YGDGIQLTR	1	1	1	P15924		0	5.75824e+06	0.002	0.04209	65.44	1.24448e-05	2	1022.53	0.205077	19.4785	0
	High	VLLQEEGTR	1	1	1	P15924		0	3.46838e+06	0.002	0.0161	42.96	0.00306024	2	1044.57	-0.743607	18.189	0
	High	YIELLTR	1	1	1	P15924		0	6.82803e+06	0.003	0.0654	23.23	0.147592	2	907.525	0.533118	22.0281	0
	High	ETQSQLETER	1	1	1	P15924		0	1.6237e+06	0.007	0.09862	18.25	0.547622	2	1220.58	0.386672	15.8063	0
Q02413	Desmoglein-1 OS=Homo sapiens OX=9606 GN=DSG1 PE=1 SV=2 - [DSG1_HUMAN]	340.049	11.15	1	8	8	9	1.18786e+07	1049	113.676	5.03369
	A2	Sequence	# PSMs	# Proteins	# Protein Groups	Protein Group Accessions	Modifications	ΔCn	Area	q-Value	PEP	IonScore	Exp Value	Charge	MH+ [Da]	ΔM [ppm]	RT [min]	# Missed Cleavages
	High	YVMGNNPADLLAVDSR	1	1	1	Q02413		0	5.39391e+06	0	0.0002894	83.65	1.96557e-07	2	1734.85	3.54051	23.8085	0
	High	YQGTILSIDDNLQR	1	1	1	Q02413		0	0	0	0.004159	81.42	3.9084e-07	2	1635.86	15.7797	22.8152	0
	High	YVmGNNPADLLAVDSR	1	1	1	Q02413	M3(Oxidation)	0	0	0	0.001595	81.34	3.40814e-07	2	1750.87	17.0098	22.6583	0
	High	ISGVGIDQPPYGIFVINQK	1	1	1	Q02413		0	0	0	0.002948	69.12	2.40637e-06	2	2045.15	19.1225	25.4463	0
	High	IHSDcAANQQVTYR	1	1	1	Q02413	C5(Carbamidomethyl)	0	3.80358e+06	0	0.00427	39.92	0.00226637	3	1662.77	0.237488	16.2163	0
	High	QEPSDSPmFIINR	1	1	1	Q02413	M8(Oxidation)	0	4.04573e+06	0	0.006414	35.79	0.0101631	2	1549.73	1.9025	21.174	0
	High	ESSNVVVTER	1	1	1	Q02413		0	2.69911e+06	0.002	0.01988	52.72	0.000305771	2	1119.56	0.801834	16.5673	0
	High	VGDFVATDLDTGRPSTTVR	1	1	1	Q02413		0	2.61961e+07	0.002	0.04662	51.79	0.000327135	3	2007.02	1.45675	20.9752	0
	High	AEFHHSImSQYK	1	1	1	Q02413	M8(Oxidation)	0	2.57333e+06	0.002	0.02106	11.82	1.64086	3	1493.68	0.178146	16.2004	0
Q86YZ3	Hornerin OS=Homo sapiens OX=9606 GN=HRNR PE=1 SV=2 - [HORN_HUMAN]	301.563	10.88	1	7	7	11	2.04978e+07	2850	282.228	10.0376
	A2	Sequence	# PSMs	# Proteins	# Protein Groups	Protein Group Accessions	Modifications	ΔCn	Area	q-Value	PEP	IonScore	Exp Value	Charge	MH+ [Da]	ΔM [ppm]	RT [min]	# Missed Cleavages
	High	GPYESGSGHSSGLGHR	3	1	1	Q86YZ3		0	3.19622e+07	0	0.0006754	96.86	4.53339e-09	2	1584.72	1.15678	14.8307	0
	High	HGSGSGQSSSYGPYGSGSGWSSSR	1	1	1	Q86YZ3		0	7.65283e+06	0	0.002816	64.95	2.11127e-06	3	2318.97	3.77329	18.7011	0
	High	HGSGSGHSSSYGQHGSGSGWSSSSGR	3	1	1	Q86YZ3		0	2.18783e+07	0	0.00127	58.08	6.45726e-06	3	2477.02	1.14515	14.775	0
	High	GPYESGSGHSSGLGHQESR	1	1	1	Q86YZ3		0	5.91441e+06	0	0.000191	38.39	0.00202104	4	1928.85	0.287368	14.9441	0
	High	YGQQGSGSGQSPSR	1	1	1	Q86YZ3		0	968775	0.002	0.05795	42.88	0.000927412	2	1395.63	0.708443	13.622	0
	High	GSGSGQSPSSGQHGTGFGR	1	1	1	Q86YZ3		0	1.85532e+06	0.002	0.03383	15.18	0.39744	3	1747.78	0.584996	15.3128	0
	High	QSLGHGQHGSGSGQSPSPSR	1	1	1	Q86YZ3		0	3.55829e+06	0.003	0.06029	30.57	0.0272309	3	1947.9	0.148548	13.5752	0
P31944	Caspase-14 OS=Homo sapiens OX=9606 GN=CASP14 PE=1 SV=2 - [CASPE_HUMAN]	197.334	14.46	1	3	3	4	5.19173e+06	242	27.662	5.57959
	A2	Sequence	# PSMs	# Proteins	# Protein Groups	Protein Group Accessions	Modifications	ΔCn	Area	q-Value	PEP	IonScore	Exp Value	Charge	MH+ [Da]	ΔM [ppm]	RT [min]	# Missed Cleavages
	High	mAEAELVQEGK	1	1	1	P31944	M1(Oxidation)	0	0	0	0.005163	84.29	1.85823e-07	2	1220.6	16.7054	17.5547	0
	High	MAEAELVQEGK	1	1	1	P31944		0	5.19173e+06	0	0.008012	79.15	5.5154e-07	2	1204.59	3.88978	18.7571	0
	High	LENLFEALNNK	1	1	1	P31944		0	0	0	0.007396	61.36	3.87504e-05	2	1304.71	16.9857	25.023	0
	High	DPTAEQFQEELEK	1	1	1	P31944		0	0	0.002	0.04512	46.46	0.000887958	2	1563.74	16.4402	21.6548	0
P31327	Carbamoyl-phosphate synthase [ammonia], mitochondrial OS=Homo sapiens OX=9606 GN=CPS1 PE=1 SV=2 - [CPSM_HUMAN]	151.827	3.07	1	3	3	3	3.15568e+06	1500	164.835	6.7417
	A2	Sequence	# PSMs	# Proteins	# Protein Groups	Protein Group Accessions	Modifications	ΔCn	Area	q-Value	PEP	IonScore	Exp Value	Charge	MH+ [Da]	ΔM [ppm]	RT [min]	# Missed Cleavages
	High	AFAISGPFNVQFLVK	1	1	1	P31327		0	0	0	0.0002389	76.1	5.63356e-07	2	1637.93	16.3249	27.3445	0
	High	EPLFGISTGNLITGLAAGAK	1	1	1	P31327		0	2.71052e+06	0	0.0004605	59.03	3.607e-05	2	1930.07	1.44919	26.9069	0
	High	SIFSAVLDELK	1	1	1	P31327		0	3.60084e+06	0.002	0.02806	58.03	6.776e-05	2	1221.67	1.75081	28.0617	0
Q08554	Desmocollin-1 OS=Homo sapiens OX=9606 GN=DSC1 PE=1 SV=2 - [DSC1_HUMAN]	135.59	8.05	1	5	5	5	6.54598e+06	894	99.9238	5.42725
	A2	Sequence	# PSMs	# Proteins	# Protein Groups	Protein Group Accessions	Modifications	ΔCn	Area	q-Value	PEP	IonScore	Exp Value	Charge	MH+ [Da]	ΔM [ppm]	RT [min]	# Missed Cleavages
	High	VTATDLDEPDTLHTR	1	1	1	Q08554		0	0	0	0.003129	63.61	2.09699e-05	2	1683.85	16.6962	19.0387	0
	High	IEDDNDNAPYFEHR	1	1	1	Q08554		0	0	0	0.005115	54.21	5.21558e-05	3	1734.76	15.8479	18.8986	0
	High	VQDQDLPNTPHSK	1	1	1	Q08554		0	3.68934e+06	0.002	0.03402	40.58	0.00403368	3	1478.72	0.579238	16.148	0
	High	ILQQIPDHPK	1	1	1	Q08554		0	0	0.002	0.04559	26.21	0.0775434	2	1188.69	15.6516	18.077	0
	High	HFSIHPDTGVITTTTPFLDR	1	1	1	Q08554		0	9.40261e+06	0.002	0.04173	23.78	0.189923	3	2255.15	1.62908	23.0577	0
P14923	Junction plakoglobin OS=Homo sapiens OX=9606 GN=JUP PE=1 SV=3 - [PLAK_HUMAN]	133.673	6.17	1	4	4	4	1.59452e+06	745	81.6927	6.13818
	A2	Sequence	# PSMs	# Proteins	# Protein Groups	Protein Group Accessions	Modifications	ΔCn	Area	q-Value	PEP	IonScore	Exp Value	Charge	MH+ [Da]	ΔM [ppm]	RT [min]	# Missed Cleavages
	High	LLNDEDPVVVTK	1	1	1	P14923		0	0	0	0.01075	94.9	1.3413e-08	2	1341.75	16.8538	20.4337	0
	High	LLNQPNQWPLVK	1	1	1	P14923		0	0	0.002	0.01761	52.72	0.000118406	2	1449.85	16.9339	23.3297	0
	High	LVQLLVK	1	1	1	P14923		0	0	0.007	0.07469	33.33	0.0016258	2	812.573	15.4365	21.9318	0
	High	HVAAGTQQPYTDGVR	1	1	1	P14923		0	1.59452e+06	0.007	0.09112	15.56	1.15497	2	1599.79	0.579062	16.7894	0
Q5D862	Filaggrin-2 OS=Homo sapiens OX=9606 GN=FLG2 PE=1 SV=1 - [FILA2_HUMAN]	129.68	1.76	1	3	3	3	7.86151e+06	2391	247.928	8.30908
	A2	Sequence	# PSMs	# Proteins	# Protein Groups	Protein Group Accessions	Modifications	ΔCn	Area	q-Value	PEP	IonScore	Exp Value	Charge	MH+ [Da]	ΔM [ppm]	RT [min]	# Missed Cleavages
	High	FSNSSSSNEFSK	1	1	1	Q5D862		0	1.27833e+07	0	0.01059	59.38	1.14192e-05	2	1320.57	1.06891	16.833	0
	High	HQEEESETEEDEEDTPGHK	1	1	1	Q5D862		0	2.93976e+06	0	0.0002443	43.2	6.94014e-05	3	2254.89	0.83507	14.6152	0
	High	SVVTVIDVFYK	1	1	1	Q5D862		0	0	0.002	0.02454	70.16	2.77101e-06	2	1269.73	16.7838	26.0675	0
F5H265	Polyubiquitin-C (Fragment) OS=Homo sapiens OX=9606 GN=UBC PE=1 SV=1 - [F5H265_HUMAN]	118.232	45.64	17	3	3	3	9.46338e+06	149	16.8311	6.58057
	A2	Sequence	# PSMs	# Proteins	# Protein Groups	Protein Group Accessions	Modifications	ΔCn	Area	q-Value	PEP	IonScore	Exp Value	Charge	MH+ [Da]	ΔM [ppm]	RT [min]	# Missed Cleavages
	High	TITLEVEPSDTIENVK	1	17	1	F5H265		0	0	0	0.001788	62.72	2.5766e-05	2	1787.96	16.4049	22.5095	0
	High	ESTLHLVLR	1	17	1	F5H265		0	0	0.002	0.02736	54.44	7.26694e-05	2	1067.64	16.3163	21.1238	0
	High	TLSDYNIQK	1	17	1	F5H265		0	9.46338e+06	0.003	0.06244	53.59	0.000207823	2	1081.55	1.21791	18.3803	0
Q9NZT1	Calmodulin-like protein 5 OS=Homo sapiens OX=9606 GN=CALML5 PE=1 SV=2 - [CALL5_HUMAN]	111.527	36.99	1	3	3	4	7.7213e+06	146	15.8828	4.43701
	A2	Sequence	# PSMs	# Proteins	# Protein Groups	Protein Group Accessions	Modifications	ΔCn	Area	q-Value	PEP	IonScore	Exp Value	Charge	MH+ [Da]	ΔM [ppm]	RT [min]	# Missed Cleavages
	High	AFSAVDTDGNGTINAQELGAALK	1	1	1	Q9NZT1		0	4.12473e+06	0	0.0003132	80.93	3.56798e-07	2	2263.13	3.00444	23.4437	0
	High	LISEVDSDGDGEISFQEFLTAAK	2	1	1	Q9NZT1		0	7.47825e+06	0	0.01566	25.27	0.138034	2	2471.21	10.7238	26.4101	0
	High	NLSEAQLR	1	1	1	Q9NZT1		0	1.15609e+07	0.003	0.06207	48.66	0.000853626	2	930.501	0.71237	17.8536	0

## Sheet: Spot 3
Accession	Description	Score	Coverage	# Proteins	# Unique Peptides	# Peptides	# PSMs	Area	# AAs	MW [kDa]	calc. pI
P02647	Apolipoprotein A-I OS=Homo sapiens OX=9606 GN=APOA1 PE=1 SV=1 - [APOA1_HUMAN]	672.265	43.82	1	11	11	19	9.32558e+07	267	30.7589	5.75732
	A2	Sequence	# PSMs	# Proteins	# Protein Groups	Protein Group Accessions	Modifications	ΔCn	Area	q-Value	PEP	IonScore	Exp Value	Charge	MH+ [Da]	ΔM [ppm]	RT [min]	# Missed Cleavages
	High	DYVSQFEGSALGK	4	1	1	P02647		0	1.10407e+08	0	3.802e-08	113.38	1.58653e-10	2	1400.67	1.00709	22.3527	0
	High	LLDNWDSVTSTFSK	2	1	1	P02647		0	1.95564e+07	0	7.24e-09	110.74	3.45346e-10	2	1612.79	2.53288	24.2437	0
	High	LSPLGEEmR	1	1	1	P02647	M8(Oxidation)	0	5.75752e+07	0	0.008344	60.05	4.72528e-05	2	1047.52	1.14368	18.2773	0
	High	VQPYLDDFQK	2	1	1	P02647		0	1.11785e+08	0	0.01026	56.15	0.000106043	2	1252.62	1.87227	21.0268	0
	High	AKPALEDLR	1	1	1	P02647		0	8.90477e+06	0	0.01187	48.24	0.000409414	3	1012.58	0.347456	18.3784	0
	High	THLAPYSDELR	3	1	1	P02647		0	3.36381e+07	0	0.03427	47.9	0.000674673	2	1301.65	0.0966997	18.7102	0
	High	ATEHLSTLSEK	2	1	1	P02647		0	3.22437e+07	0	0.02279	44.1	0.0019355	3	1215.62	1.4432	16.7202	0
	High	VSFLSALEEYTK	1	1	1	P02647		0	0	0	0.001335	43.13	0.00193347	2	1386.69	-16.0472	26.8227	0
	High	AELQEGAR	1	1	1	P02647		0	1.11364e+07	0	0.02277	43	0.00166394	2	873.442	-0.0341792	15.1527	0
	High	WQEEmELYR	1	1	1	P02647	M5(Oxidation)	0	8.43512e+06	0	0.009751	42.53	0.000636656	2	1299.57	1.00563	19.717	0
	High	QGLLPVLESFK	1	1	1	P02647		0	3.20941e+06	0	0.01349	29.03	0.0501354	2	1230.71	-0.226964	26.2878	0
P31327	Carbamoyl-phosphate synthase [ammonia], mitochondrial OS=Homo sapiens OX=9606 GN=CPS1 PE=1 SV=2 - [CPSM_HUMAN]	191.085	7.27	1	5	5	7	4.71319e+06	1500	164.835	6.7417
	A2	Sequence	# PSMs	# Proteins	# Protein Groups	Protein Group Accessions	Modifications	ΔCn	Area	q-Value	PEP	IonScore	Exp Value	Charge	MH+ [Da]	ΔM [ppm]	RT [min]	# Missed Cleavages
	High	SIFSAVLDELK	2	1	1	P31327		0	4.10417e+06	0	0.0007007	70.93	3.47515e-06	2	1221.67	1.75081	28.1029	0
	High	EPLFGISTGNLITGLAAGAK	2	1	1	P31327		0	0	0	4.051e-06	62.2	2.49158e-05	2	1930.03	-17.3354	26.7584	0
	High	AFAISGPFNVQFLVK	1	1	1	P31327		0	4.8605e+06	0	0.01471	51.44	0.000254458	2	1637.91	1.04681	27.2408	0
	High	VLILGSGGLSIGQAGEFDYSGSQAVK	1	1	1	P31327		0	3.25201e+06	0	0.04304	42.08	0.00240963	3	2553.32	1.23633	25.1902	0
	High	LFATEATSDWLNANNVPATPVAWPSQEGQNPSLSSIR	1	1	1	P31327		0	5.1749e+06	0	0.05887	18.76	0.365875	4	3968.94	0.132531	25.9988	0
A0A0C4DGB6	Albumin OS=Homo sapiens OX=9606 GN=ALB PE=1 SV=1 - [A0A0C4DGB6_HUMAN]	181.133	6.46	2	3	3	3	5.02077e+06	604	69.1814	6.3667
	A2	Sequence	# PSMs	# Proteins	# Protein Groups	Protein Group Accessions	Modifications	ΔCn	Area	q-Value	PEP	IonScore	Exp Value	Charge	MH+ [Da]	ΔM [ppm]	RT [min]	# Missed Cleavages
	High	TcVADESAENcDK	1	2	1	A0A0C4DGB6	C2(Carbamidomethyl); C11(Carbamidomethyl)	0	1.63319e+06	0	3.739e-05	89.95	1.00918e-09	2	1498.58	0.0130188	15.1637	0
	High	VPQVSTPTLVEVSR	1	2	1	A0A0C4DGB6		0	8.66671e+06	0	1.866e-08	83.44	1.64628e-07	2	1511.84	0.545181	21.4986	0
	High	YIcENQDSISSK	1	2	1	A0A0C4DGB6	C3(Carbamidomethyl)	0	4.76243e+06	0	5.689e-06	46.82	0.000312994	2	1443.64	0.550388	17.0379	0

## Sheet: Spot 4
Accession	Description	Score	Coverage	# Proteins	# Unique Peptides	# Peptides	# PSMs	Area	# AAs	MW [kDa]	calc. pI
P02647	Apolipoprotein A-I OS=Homo sapiens OX=9606 GN=APOA1 PE=1 SV=1 - [APOA1_HUMAN]	3691.53	58.8	1	15	15	163	4.59347e+08	267	30.7589	5.75732
	A2	Sequence	# PSMs	# Proteins	# Protein Groups	Protein Group Accessions	Modifications	ΔCn	Area	q-Value	PEP	IonScore	Exp Value	Charge	MH+ [Da]	ΔM [ppm]	RT [min]	# Missed Cleavages
	High	DYVSQFEGSALGK	23	1	1	P02647		0	6.79247e+08	0	0.003606	113.47	1.56748e-10	2	1400.67	1.18139	22.2601	0
	High	LLDNWDSVTSTFSK	18	1	1	P02647		0	2.04407e+08	0	0.002851	110.54	3.53232e-10	2	1612.79	0.792041	24.181	0
	High	DLATVYVDVLK	9	1	1	P02647		0	6.13021e+07	0	0.003988	97.88	6.32982e-09	2	1235.69	0.928513	28.4975	0
	High	EQLGPVTQEFWDNLEK	4	1	1	P02647		0	7.7272e+06	0	0.006879	84.43	1.59195e-07	2	1932.94	1.71247	30.1636	0
	High	ATEHLSTLSEK	55	1	1	P02647		0	4.26693e+07	0	0.008587	63.66	2.38081e-05	3	1215.62	2.27164	19.7277	0
	High	AKPALEDLR	2	1	1	P02647		0	0	0	0.06301	63.11	1.33402e-05	2	1012.58	1.23475	30.2941	0
	High	VQPYLDDFQK	11	1	1	P02647		0	4.94387e+08	0	0.03205	59.66	4.72587e-05	2	1252.62	2.06717	21.8638	0
	High	AELQEGAR	11	1	1	P02647		0	5.05852e+07	0	0.08711	55.4	9.48846e-05	2	873.443	0.385094	18.1086	0
	High	LSPLGEEMR	1	1	1	P02647		0	7.76494e+06	0	0.1326	48.57	0.000691501	2	1031.52	1.32042	20.0976	0
	High	THLAPYSDELR	3	1	1	P02647		0	5.41947e+06	0	0.03107	47.89	0.000679479	2	1301.65	1.31586	30.3097	0
	High	LSPLGEEmR	14	1	1	P02647	M8(Oxidation)	0	1.01649e+08	0	0.06168	45.61	0.00131075	2	1047.51	0.677543	18.1738	0
	High	QGLLPVLESFK	1	1	1	P02647		0	6.02426e+06	0	0.08519	43.32	0.00182044	2	1230.71	0.665719	30.2269	0
	High	WQEEMELYR	1	1	1	P02647		0	2.59244e+06	0	0.08104	41.71	0.00121752	2	1283.57	0.860642	21.5851	0
	High	WQEEmELYR	4	1	1	P02647	M5(Oxidation)	0	5.46455e+07	0	0.04845	35.1	0.0036311	2	1299.57	2.88425	19.6466	0
	High	AHVDALR	4	1	1	P02647		0	5.6598e+06	0	0.1673	21.9	0.204995	2	781.432	0.0971148	23.6339	0
	High	VSFLSALEEYTK	1	1	1	P02647		0	349966	0.004	0.2185	19.55	0.545159	2	1386.72	1.03052	27.0127	0
	High	DLEEVK	1	1	1	P02647		0	1.75061e+07	0.005	0.2314	44.17	0.0028597	2	732.378	0.21816	16.822	0

## Sheet: Spot 5
Accession	Description	Score	Coverage	# Proteins	# Unique Peptides	# Peptides	# PSMs	Area	# AAs	MW [kDa]	calc. pI
P02647	Apolipoprotein A-I OS=Homo sapiens OX=9606 GN=APOA1 PE=1 SV=1 - [APOA1_HUMAN]	253.205	20.6	1	4	4	5	6.26542e+06	267	30.7589	5.75732
	A2	Sequence	# PSMs	# Proteins	# Protein Groups	Protein Group Accessions	Modifications	ΔCn	Area	q-Value	PEP	IonScore	Exp Value	Charge	MH+ [Da]	ΔM [ppm]	RT [min]	# Missed Cleavages
	High	LLDNWDSVTSTFSK	1	1	1	P02647		0	6.77071e+06	0	3.216e-08	109.82	4.34125e-10	2	1612.79	1.0948	24.338	0
	High	DYVSQFEGSALGK	2	1	1	P02647		0	1.04895e+07	0	2.137e-14	83.11	1.69074e-07	2	1400.67	0.309875	22.4092	0
	High	EQLGPVTQEFWDNLEK	1	1	1	P02647		0	1.46558e+06	0	0.03099	62.55	2.39595e-05	2	1932.93	0.133647	25.8683	0
	High	VSFLSALEEYTK	1	1	1	P02647		0	1.5361e+06	0	0.02618	48.06	0.000768287	2	1386.72	0.678403	27.0286	0
P31327	Carbamoyl-phosphate synthase [ammonia], mitochondrial OS=Homo sapiens OX=9606 GN=CPS1 PE=1 SV=2 - [CPSM_HUMAN]	200.805	5.47	1	4	4	6	4.57705e+06	1500	164.835	6.7417
	A2	Sequence	# PSMs	# Proteins	# Protein Groups	Protein Group Accessions	Modifications	ΔCn	Area	q-Value	PEP	IonScore	Exp Value	Charge	MH+ [Da]	ΔM [ppm]	RT [min]	# Missed Cleavages
	High	EPLFGISTGNLITGLAAGAK	3	1	1	P31327		0	5.31724e+06	0	4.418e-06	94.15	1.11724e-08	2	1930.07	1.38595	26.946	0
	High	AFAISGPFNVQFLVK	1	1	1	P31327		0	5.4072e+06	0	3.796e-12	62.44	2.02123e-05	2	1637.91	0.897755	27.4359	0
	High	LFATEATSDWLNANNVPATPVAWPSQEGQNPSLSSIR	1	1	1	P31327		0	3.00671e+06	0	5.163e-07	50.91	0.000225447	3	3968.94	0.428104	26.114	0
	High	VPAIYGVDTR	1	1	1	P31327		0	746860	0	0.07328	31.54	0.0439462	2	1090.59	0.651069	20.3791	0
A0A0C4DGB6	Albumin OS=Homo sapiens OX=9606 GN=ALB PE=1 SV=1 - [A0A0C4DGB6_HUMAN]	191.369	8.61	2	5	5	5	7.34591e+06	604	69.1814	6.3667
	A2	Sequence	# PSMs	# Proteins	# Protein Groups	Protein Group Accessions	Modifications	ΔCn	Area	q-Value	PEP	IonScore	Exp Value	Charge	MH+ [Da]	ΔM [ppm]	RT [min]	# Missed Cleavages
	High	TcVADESAENcDK	1	2	1	A0A0C4DGB6	C2(Carbamidomethyl); C11(Carbamidomethyl)	0	1.67278e+06	0	4.121e-05	95.77	2.64223e-10	2	1498.58	0.501763	15.1953	0
	High	VPQVSTPTLVEVSR	1	2	1	A0A0C4DGB6		0	1.19018e+07	0	5.717e-05	60.2	3.4714e-05	2	1511.84	0.141468	21.5862	0
	High	AAFTEccQAADK	1	2	1	A0A0C4DGB6	C6(Carbamidomethyl); C7(Carbamidomethyl)	0	1.98909e+06	0	0.001775	39.82	0.000531582	2	1371.57	0.527266	17.0875	0
	High	YIcENQDSISSK	1	2	1	A0A0C4DGB6	C3(Carbamidomethyl)	0	7.41625e+06	0	0.0968	38.46	0.00214554	2	1443.64	0.634946	17.1467	0
	High	KVPQVSTPTLVEVSR	1	2	1	A0A0C4DGB6		0	2.71969e+06	0	0.003195	36.88	0.00391772	2	1639.94	0.800769	20.9164	1
P54868	Hydroxymethylglutaryl-CoA synthase, mitochondrial OS=Homo sapiens OX=9606 GN=HMGCS2 PE=1 SV=1 - [HMCS2_HUMAN]	79.1912	12.2	1	3	3	3	915817	508	56.5994	8.1626
	A2	Sequence	# PSMs	# Proteins	# Protein Groups	Protein Group Accessions	Modifications	ΔCn	Area	q-Value	PEP	IonScore	Exp Value	Charge	MH+ [Da]	ΔM [ppm]	RT [min]	# Missed Cleavages
	High	DVGILALEVYFPAQYVDQTDLEK	1	1	1	P54868		0	259673	0	1.793e-15	48.87	0.000583082	3	2626.33	0.622981	28.5916	0
	High	IGAFSYGSGLAASFFSFR	1	1	1	P54868		0	492795	0	3.157e-08	45.69	0.00133133	2	1884.93	3.4508	28.4326	0
	High	VNFSPPGDTNSLFPGTWYLER	1	1	1	P54868		0	1.99498e+06	0	3.452e-13	33.26	0.0197322	3	2397.16	2.34866	26.6063	0

## Sheet: Spot 6
Accession	Description	Score	Coverage	# Proteins	# Unique Peptides	# Peptides	# PSMs	Area	# AAs	MW [kDa]	calc. pI
P06727	Apolipoprotein A-IV OS=Homo sapiens OX=9606 GN=APOA4 PE=1 SV=4 - [APOA4_HUMAN]	566.643	29.8	1	12	12	20	1.0501e+08	396	45.3445	5.37646
	A2	Sequence	# PSMs	# Proteins	# Protein Groups	Protein Group Accessions	Modifications	ΔCn	Area	q-Value	PEP	IonScore	Exp Value	Charge	MH+ [Da]	ΔM [ppm]	RT [min]	# Missed Cleavages
	High	LGEVNTYAGDLQK	3	1	1	P06727		0	1.29333e+08	0	0.06492	79.65	5.19743e-07	2	1407.71	0.941139	19.5561	0
	High	SLAPYAQDTQEK	2	1	1	P06727		0	7.53815e+07	0	0.08065	78.95	5.53337e-07	2	1350.65	0.6184	17.73	0
	High	IDQTVEELR	2	1	1	P06727		0	8.89616e+07	0	0.07459	65.23	1.7965e-05	2	1102.57	-0.138977	18.5279	0
	High	ISASAEELR	1	1	1	P06727		0	7.53542e+07	0	0.0723	64.98	2.05385e-05	2	975.51	-0.244754	17.5538	0
	High	IDQNVEELK	1	1	1	P06727		0	96735927	0	0.05099	64.28	2.34774e-05	2	1087.56	0.789905	17.9236	0
	High	LAPLAEDVR	1	1	1	P06727		0	7.5504e+07	0	0.04149	57.58	4.49549e-05	2	983.552	0.402112	19.6398	0
	High	LNHQLEGLTFQmK	4	1	1	P06727	M12(Oxidation)	0	1.93533e+07	0	0.04027	54.21	0.000209003	2	1574.8	1.08638	20.3972	0
	High	LEPYADQLR	1	1	1	P06727		0	8.30649e+07	0	0.1538	53.12	0.000273503	2	1104.57	1.62663	19.3633	0
	High	EAVEHLQK	2	1	1	P06727		0	2.30764e+07	0	0.1472	45.1	0.00114032	2	953.505	0.00232481	15.1491	0
	High	LTPYADEFK	1	1	1	P06727		0	6.91804e+07	0.004	0.2351	49.1	0.000426903	2	1083.54	1.64451	20.2309	0
	High	LLPHANEVSQK	1	1	1	P06727		0	1.33883e+07	0.004	0.2555	47.17	0.000725257	2	1235.67	0.0426528	16.646	0
	High	LKEEIGK	1	1	1	P06727		0	1.5396e+07	0.004	0.2466	39.15	0.00889032	2	816.482	-0.149209	15.2025	1
A0A0C4DGB6	Albumin OS=Homo sapiens OX=9606 GN=ALB PE=1 SV=1 - [A0A0C4DGB6_HUMAN]	279.758	14.9	2	9	9	9	1.36936e+07	604	69.1814	6.3667
	A2	Sequence	# PSMs	# Proteins	# Protein Groups	Protein Group Accessions	Modifications	ΔCn	Area	q-Value	PEP	IonScore	Exp Value	Charge	MH+ [Da]	ΔM [ppm]	RT [min]	# Missed Cleavages
	High	VPQVSTPTLVEVSR	1	2	1	A0A0C4DGB6		0	2.14818e+07	0	0.04652	80.8	2.93613e-07	2	1511.84	0.868151	21.3951	0
	High	TcVADESAENcDK	1	2	1	A0A0C4DGB6	C2(Carbamidomethyl); C11(Carbamidomethyl)	0	3.49991e+06	0	0.06245	72.23	5.96994e-08	2	1498.58	0.257391	15.0064	0
	High	LVNEVTEFAK	1	2	1	A0A0C4DGB6		0	1.57741e+06	0	0.1511	56.1	0.000138814	2	1149.61	-0.453846	20.6474	0
	High	AAFTEccQAADK	1	2	1	A0A0C4DGB6	C6(Carbamidomethyl); C7(Carbamidomethyl)	0	2.08345e+06	0	0.1426	50.88	4.16457e-05	2	1371.57	0.705267	16.8485	0
	High	YIcENQDSISSK	1	2	1	A0A0C4DGB6	C3(Carbamidomethyl)	0	1.09692e+07	0	0.1459	44.15	0.000621116	2	1443.64	0.719503	16.9551	0
	High	ccTESLVNR	1	2	1	A0A0C4DGB6	C1(Carbamidomethyl); C2(Carbamidomethyl)	0	2.29951e+06	0	0.2035	42.11	0.000845868	2	1138.5	0.512478	17.0909	0
	High	ETYGEmADccAK	1	2	1	A0A0C4DGB6	M6(Oxidation); C9(Carbamidomethyl); C10(Carbamidomethyl)	0	473837	0	0.2075	15.19	0.0301974	2	1450.53	0.570897	15.5744	0
	High	KVPQVSTPTLVEVSR	1	2	1	A0A0C4DGB6		0	1.69416e+06	0.004	0.2565	47.07	0.000375002	2	1639.94	0.875205	20.6817	1
	High	YLYEIAR	1	2	1	A0A0C4DGB6		0	8.62981e+06	0.004	0.2878	37.64	0.00690469	2	927.494	0.257298	20.3687	0
P31327	Carbamoyl-phosphate synthase [ammonia], mitochondrial OS=Homo sapiens OX=9606 GN=CPS1 PE=1 SV=2 - [CPSM_HUMAN]	167.095	7.27	1	5	5	7	4.86462e+06	1500	164.835	6.7417
	A2	Sequence	# PSMs	# Proteins	# Protein Groups	Protein Group Accessions	Modifications	ΔCn	Area	q-Value	PEP	IonScore	Exp Value	Charge	MH+ [Da]	ΔM [ppm]	RT [min]	# Missed Cleavages
	High	EPLFGISTGNLITGLAAGAK	2	1	1	P31327		0	4.9084e+06	0	0.06096	63.66	1.27005e-05	2	1930.07	0.690234	26.6757	0
	High	AFAISGPFNVQFLVK	1	1	1	P31327		0	6.05905e+06	0	0.01137	63.51	1.51523e-05	2	1637.91	1.64304	27.1762	0
	High	VLILGSGGLSIGQAGEFDYSGSQAVK	1	1	1	P31327		0	2.77326e+06	0	0.02919	42.67	0.00204946	3	2553.32	1.95346	25.1124	0
	High	LFATEATSDWLNANNVPATPVAWPSQEGQNPSLSSIR	2	1	1	P31327		0	3.62642e+06	0	0.0632	36.84	0.00573429	4	3968.94	0.809171	25.9173	0
	High	SIFSAVLDELK	1	1	1	P31327		0	1.6336e+06	0	0.1284	27.75	0.051875	2	1221.69	14.5404	27.9727	0

## Sheet: Spot 7
Accession	Description	Score	Coverage	# Proteins	# Unique Peptides	# Peptides	# PSMs	Area	# AAs	MW [kDa]	calc. pI
P02743	Serum amyloid P-component OS=Homo sapiens OX=9606 GN=APCS PE=1 SV=2 - [SAMP_HUMAN]	1525.76	31.84	1	7	7	79	1.22275e+09	223	25.3711	6.53662
	A2	Sequence	# PSMs	# Proteins	# Protein Groups	Protein Group Accessions	Modifications	ΔCn	Area	q-Value	PEP	IonScore	Exp Value	Charge	MH+ [Da]	ΔM [ppm]	RT [min]	# Missed Cleavages
	High	IVLGQEQDSYGGK	26	1	1	P02743		0	1.56013e+09	0	0.003869	92.81	2.67298e-08	2	1393.7	2.10718	18.3895	0
	High	AYSLFSYNTQGR	12	1	1	P02743		0	8.33337e+08	0	0.03045	84.58	1.37593e-07	2	1406.67	2.02307	22.3074	0
	High	VGEYSLYIGR	28	1	1	P02743		0	9.4701e+08	0	0.006039	70.64	3.52958e-06	2	1156.6	0.674534	21.6268	0
	High	DNELLVYK	4	1	1	P02743		0	8.9548e+08	0	0.02334	61.31	4.14919e-05	2	993.525	0.145797	21.0168	0
	High	QGYFVEAQPK	4	1	1	P02743		0	1.16112e+09	0	0.03662	48.79	0.000537107	2	1166.59	0.890896	19.0036	0
	High	AYSDLSR	3	1	1	P02743		0	4.47917e+08	0	0.06545	48	0.000387506	2	811.395	0.045001	17.0893	0
	High	GYVIIKPLVWV	2	1	1	P02743		0	1.03745e+08	0	0.05732	33.64	0.00406563	2	1286.79	0.660688	27.7398	0
P31327	Carbamoyl-phosphate synthase [ammonia], mitochondrial OS=Homo sapiens OX=9606 GN=CPS1 PE=1 SV=2 - [CPSM_HUMAN]	201.48	5.53	1	4	4	5	4.57742e+06	1500	164.835	6.7417
	A2	Sequence	# PSMs	# Proteins	# Protein Groups	Protein Group Accessions	Modifications	ΔCn	Area	q-Value	PEP	IonScore	Exp Value	Charge	MH+ [Da]	ΔM [ppm]	RT [min]	# Missed Cleavages
	High	EPLFGISTGNLITGLAAGAK	2	1	1	P31327		0	4.09851e+06	0	0.00231	91.33	2.13868e-08	2	1930.07	1.25945	26.9062	0
	High	SIFSAVLDELK	1	1	1	P31327		0	1.13677e+06	0	0.0163	61.24	3.23574e-05	2	1221.67	1.75081	28.1653	0
	High	LFATEATSDWLNANNVPATPVAWPSQEGQNPSLSSIR	1	1	1	P31327		0	3.68969e+06	0	0.002212	56.25	6.58056e-05	3	3968.95	1.07399	26.0829	0
	High	AFAISGPFNVQFLVK	1	1	1	P31327		0	5.94405e+06	0	0.005079	51.73	0.000238022	2	1637.91	1.19587	27.3588	0
A0A0C4DGB6	Albumin OS=Homo sapiens OX=9606 GN=ALB PE=1 SV=1 - [A0A0C4DGB6_HUMAN]	199.045	9.27	2	5	5	5	9.62585e+06	604	69.1814	6.3667
	A2	Sequence	# PSMs	# Proteins	# Protein Groups	Protein Group Accessions	Modifications	ΔCn	Area	q-Value	PEP	IonScore	Exp Value	Charge	MH+ [Da]	ΔM [ppm]	RT [min]	# Missed Cleavages
	High	TcVADESAENcDK	1	2	1	A0A0C4DGB6	C2(Carbamidomethyl); C11(Carbamidomethyl)	0	821309	0	0.005556	70.94	8.03471e-08	2	1498.58	0.420306	15.0764	0
	High	KVPQVSTPTLVEVSR	1	2	1	A0A0C4DGB6		0	7.93459e+06	0	0.01085	67.4	3.6212e-06	2	1639.94	-0.0924614	20.652	1
	High	ccTESLVNR	1	2	1	A0A0C4DGB6	C1(Carbamidomethyl); C2(Carbamidomethyl)	0	4.18451e+06	0	0.01535	58.14	2.1101e-05	2	1138.5	0.298037	17.0946	0
	High	YIcENQDSISSK	1	2	1	A0A0C4DGB6	C3(Carbamidomethyl)	0	1.03364e+07	0	0.02209	37.79	0.00251175	2	1443.64	0.21216	16.9685	0
	High	YLYEIAR	1	2	1	A0A0C4DGB6		0	1.06066e+07	0.002	0.1143	40.29	0.00375098	2	927.494	0.257298	20.3552	0
P01834	Immunoglobulin kappa constant OS=Homo sapiens OX=9606 GN=IGKC PE=1 SV=2 - [IGKC_HUMAN]	164.967	79.44	1	5	5	6	4.44826e+06	107	11.7578	6.52197
	A2	Sequence	# PSMs	# Proteins	# Protein Groups	Protein Group Accessions	Modifications	ΔCn	Area	q-Value	PEP	IonScore	Exp Value	Charge	MH+ [Da]	ΔM [ppm]	RT [min]	# Missed Cleavages
	High	VDNALQSGNSQESVTEQDSK	2	1	1	P01834		0	4.14377e+06	0	0.001336	89.88	2.17425e-08	2	2135.97	0.450784	17.0231	0
	High	TVAAPSVFIFPPSDEQLK	1	1	1	P01834		0	5.38407e+06	0	0.02395	43.11	0.00194728	2	1946.03	1.61748	25.2822	0
	High	SGTASVVcLLNNFYPR	1	1	1	P01834	C8(Carbamidomethyl)	0	1.00304e+06	0	0.01258	38.37	0.00684066	2	1797.9	0.891533	26.9246	0
	High	VYAcEVTHQGLSSPVTK	1	1	1	P01834	C4(Carbamidomethyl)	0	3.81694e+06	0	0.07295	28.34	0.0708592	3	1875.93	0.61273	18.7987	0
	High	DSTYSLSSTLTLSK	1	1	1	P01834		0	2.76006e+06	0.002	0.08694	23.97	0.201636	2	1502.76	1.29247	22.2741	0
P0DOY2	Immunoglobulin lambda constant 2 OS=Homo sapiens OX=9606 GN=IGLC2 PE=1 SV=1 - [IGLC2_HUMAN]	146.496	55.66	2	4	4	5	1.43123e+07	106	11.2865	7.23975
	A2	Sequence	# PSMs	# Proteins	# Protein Groups	Protein Group Accessions	Modifications	ΔCn	Area	q-Value	PEP	IonScore	Exp Value	Charge	MH+ [Da]	ΔM [ppm]	RT [min]	# Missed Cleavages
	High	YAASSYLSLTPEQWK	1	2	1	P0DOY2		0	1.11024e+07	0	0.00689	75.81	1.1271e-06	2	1743.86	1.01614	23.9154	0
	High	AGVETTTPSK	2	2	1	P0DOY2		0	2.41252e+07	0	0.02349	66.85	1.27331e-05	2	990.51	-0.0826496	14.6453	0
	High	SYScQVTHEGSTVEK	1	2	1	P0DOY2	C4(Carbamidomethyl)	0	3.26217e+06	0	0.05196	19.35	0.199769	3	1711.76	0.436733	15.9708	0
	High	AAPSVTLFPPSSEELQANK	1	2	1	P0DOY2		0	7.70924e+06	0.002	0.1206	31.59	0.0358848	2	1986.02	1.19333	22.7851	0
A0A3B3ISA6	C4a anaphylatoxin (Fragment) OS=Homo sapiens OX=9606 GN=C4B PE=1 SV=1 - [A0A3B3ISA6_HUMAN]	129.859	3.78	10	4	4	5	1.61925e+07	1296	142.901	7.02002
	A2	Sequence	# PSMs	# Proteins	# Protein Groups	Protein Group Accessions	Modifications	ΔCn	Area	q-Value	PEP	IonScore	Exp Value	Charge	MH+ [Da]	ΔM [ppm]	RT [min]	# Missed Cleavages
	High	ALEILQEEDLIDEDDIPVR	2	10	1	A0A3B3ISA6		0	3.51668e+06	0	0.002471	58.81	6.54982e-05	2	2225.12	1.19996	25.4764	0
	High	GSFEFPVGDAVSK	1	10	1	A0A3B3ISA6		0	2.55113e+07	0	0.05243	58.8	6.03762e-05	2	1339.65	-0.0385697	22.5366	0
	High	GLcVATPVQLR	1	10	1	A0A3B3ISA6	C3(Carbamidomethyl)	0	1.37009e+07	0	0.07503	54.33	0.000158476	2	1213.67	0.161147	21.4975	0
	High	VLQIEK	1	10	1	A0A3B3ISA6		0	9.36527e+06	0	0.07433	34.61	0.024112	2	729.45	-0.0880774	17.8021	0
Q86YZ3	Hornerin OS=Homo sapiens OX=9606 GN=HRNR PE=1 SV=2 - [HORN_HUMAN]	107.48	6.56	1	4	4	6	1.68817e+06	2850	282.228	10.0376
	A2	Sequence	# PSMs	# Proteins	# Protein Groups	Protein Group Accessions	Modifications	ΔCn	Area	q-Value	PEP	IonScore	Exp Value	Charge	MH+ [Da]	ΔM [ppm]	RT [min]	# Missed Cleavages
	High	GPYESGSGHSSGLGHR	3	1	1	Q86YZ3		0	3.05147e+06	0	0.002488	59.86	2.24626e-05	2	1584.72	0.925694	14.8805	0
	High	YGQQGSGSGQSPSR	1	1	1	Q86YZ3		0	578335	0	0.06343	30.1	0.0174437	2	1395.63	0.53351	13.6884	0
	High	HGSGSGHSSSYGQHGSGSGWSSSSGR	1	1	1	Q86YZ3		0	1.43471e+06	0	0.04325	15.24	0.121187	4	2477.02	0.252663	14.838	0
	High	QGSSAGSSSSYGQHGSGSR	1	1	1	Q86YZ3		0	62918.9	0.002	0.1168	16.83	0.190892	3	1783.76	-0.201908	13.4339	0

## Sheet: Spot 10
Accession	Description	Score	Coverage	# Proteins	# Unique Peptides	# Peptides	# PSMs	Area	# AAs	MW [kDa]	calc. pI
A0A0C4DGB6	Albumin OS=Homo sapiens OX=9606 GN=ALB PE=1 SV=1 - [A0A0C4DGB6_HUMAN]	378.017	19.7	2	12	12	13	1.93227e+07	604	69.1814	6.3667
	A2	Sequence	# PSMs	# Proteins	# Protein Groups	Protein Group Accessions	Modifications	ΔCn	Area	q-Value	PEP	IonScore	Exp Value	Charge	MH+ [Da]	ΔM [ppm]	RT [min]	# Missed Cleavages
	High	TcVADESAENcDK	1	2	1	A0A0C4DGB6	C2(Carbamidomethyl); C11(Carbamidomethyl)	0	3.32209e+06	0	4.545e-14	82.83	5.1996e-09	2	1498.58	0.420306	15.1269	0
	High	VPQVSTPTLVEVSR	1	2	1	A0A0C4DGB6		0	2.11175e+07	0	3.234e-11	71.71	2.38108e-06	2	1511.84	0.868151	21.4244	0
	High	KVPQVSTPTLVEVSR	1	2	1	A0A0C4DGB6		0	2.55184e+07	0	2.14e-06	69.2	2.37447e-06	2	1639.94	0.205282	20.6659	1
	High	DVFLGmFLYEYAR	1	2	1	A0A0C4DGB6	M6(Oxidation)	0	1.08961e+06	0	1.338e-05	57.54	7.41792e-05	2	1639.78	0.423485	27.5494	0
	High	LVNEVTEFAK	1	2	1	A0A0C4DGB6		0	1.80821e+06	0	1.016e-06	56.51	0.000126309	2	1149.61	-0.135295	20.6837	0
	High	AAFTEccQAADK	1	2	1	A0A0C4DGB6	C6(Carbamidomethyl); C7(Carbamidomethyl)	0	2.4882e+06	0	2.778e-10	54.5	1.80955e-05	2	1371.57	0.616267	16.8841	0
	High	YIcENQDSISSK	1	2	1	A0A0C4DGB6	C3(Carbamidomethyl)	0	1.13323e+07	0	1.032e-12	53.2	7.20338e-05	2	1443.64	0.381274	16.9856	0
	High	ccTESLVNR	1	2	1	A0A0C4DGB6	C1(Carbamidomethyl); C2(Carbamidomethyl)	0	2.19468e+06	0	4.135e-07	40.35	0.00126854	2	1138.5	0.298037	17.1247	0
	High	DVFLGMFLYEYAR	1	2	1	A0A0C4DGB6		0	1.06101e+06	0	0.0005826	37.74	0.00758886	2	1623.79	-0.223093	28.7056	0
	High	YLYEIAR	1	2	1	A0A0C4DGB6		0	1.03382e+07	0	0.0001862	37.62	0.00693656	2	927.494	0.125685	20.3852	0
	High	AEFAEVSK	1	2	1	A0A0C4DGB6		0	1.4758e+06	0	0.0007509	21.46	0.326882	2	880.441	-0.0382333	17.4188	0
	High	ETYGEmADccAK	1	2	1	A0A0C4DGB6	M6(Oxidation); C9(Carbamidomethyl); C10(Carbamidomethyl)	0	679663	0	0.003617	14.44	0.0358897	2	1450.53	0.486742	15.6778	0
	High	LcTVATLR	1	2	1	A0A0C4DGB6	C2(Carbamidomethyl)	0	1.28351e+06	0.004	0.262	19.81	0.549523	2	933.519	0.793174	19.0584	0
P10909	Clusterin OS=Homo sapiens OX=9606 GN=CLU PE=1 SV=1 - [CLUS_HUMAN]	353.355	25.39	1	9	9	11	2.16286e+07	449	52.461	6.26514
	A2	Sequence	# PSMs	# Proteins	# Protein Groups	Protein Group Accessions	Modifications	ΔCn	Area	q-Value	PEP	IonScore	Exp Value	Charge	MH+ [Da]	ΔM [ppm]	RT [min]	# Missed Cleavages
	High	EILSVDcSTNNPSQAK	2	1	1	P10909	C7(Carbamidomethyl)	0	2.65075e+07	0	4.247e-09	77.05	6.68651e-07	2	1762.83	0.489843	18.8657	0
	High	LFDSDPITVTVPVEVSR	1	1	1	P10909		0	5.20879e+06	0	1.899e-11	73.25	2.32081e-06	2	1873.99	1.42606	24.5567	0
	High	LANLTQGEDQYYLR	1	1	1	P10909		0	8.87563e+06	0	2.19e-12	68.99	5.95583e-06	2	1683.84	1.19944	21.4878	0
	High	VTTVASHTSDSDVPSGVTEVVVK	1	1	1	P10909		0	2.21487e+06	0	4.679e-07	65.95	1.22602e-05	2	2314.18	0.498274	20.2398	0
	High	ELDESLQVAER	2	1	1	P10909		0	2.02094e+07	0	8e-07	56.33	9.32401e-05	2	1288.64	3.02024	19.4876	0
	High	KYNELLK	1	1	1	P10909		0	1.37743e+07	0	1.169e-06	53.93	0.000125621	2	907.525	0.533118	17.6537	1
	High	ASSIIDELFQDR	1	1	1	P10909		0	3.96959e+06	0	0.008375	49.9	0.00051574	2	1393.7	0.873779	26.2607	0
	High	FmETVAEK	1	1	1	P10909	M2(Oxidation)	0	18168959	0	7.274e-06	37.82	0.00264314	2	970.455	-0.00166046	16.3907	0
	High	ALQEYR	1	1	1	P10909		0	6.42844e+06	0.004	0.2054	38.23	0.0086581	2	779.405	-0.158738	16.193	0
P31327	Carbamoyl-phosphate synthase [ammonia], mitochondrial OS=Homo sapiens OX=9606 GN=CPS1 PE=1 SV=2 - [CPSM_HUMAN]	153.454	3.07	1	3	3	4	3.39687e+06	1500	164.835	6.7417
	A2	Sequence	# PSMs	# Proteins	# Protein Groups	Protein Group Accessions	Modifications	ΔCn	Area	q-Value	PEP	IonScore	Exp Value	Charge	MH+ [Da]	ΔM [ppm]	RT [min]	# Missed Cleavages
	High	EPLFGISTGNLITGLAAGAK	2	1	1	P31327		0	2.90167e+06	0	5.956e-10	80.66	2.52979e-07	2	1930.07	1.06971	26.8313	0
	High	SIFSAVLDELK	1	1	1	P31327		0	1.77281e+06	0	1.394e-06	68.06	6.62775e-06	2	1221.67	1.45105	28.1089	0
	High	AFAISGPFNVQFLVK	1	1	1	P31327		0	5.51611e+06	0	3.912e-10	53.59	0.000155102	2	1637.91	0.599643	27.266	0
P02649	Apolipoprotein E OS=Homo sapiens OX=9606 GN=APOE PE=1 SV=1 - [APOE_HUMAN]	105.027	14.51	1	4	4	4	1.39371e+06	317	36.1318	5.73193
	A2	Sequence	# PSMs	# Proteins	# Protein Groups	Protein Group Accessions	Modifications	ΔCn	Area	q-Value	PEP	IonScore	Exp Value	Charge	MH+ [Da]	ΔM [ppm]	RT [min]	# Missed Cleavages
	High	LGADmEDVcGR	1	1	1	P02649	M5(Oxidation); C9(Carbamidomethyl)	0	1.48666e+06	0	1.487e-05	62.1	3.85372e-06	2	1238.51	-0.291338	16.5193	0
	High	VQAAVGTSAAPVPSDNH	1	1	1	P02649		0	1.40945e+06	0	5.401e-08	43.92	0.00202146	2	1620.8	1.47774	17.6646	0
	High	LGPLVEQGR	1	1	1	P02649		0	1.285e+06	0	0.04542	36.6	0.00456148	2	968.553	0.76081	19.0106	0
	High	LEEQAQQIR	1	1	1	P02649		0	1.2774e+06	0	1.594e-05	34.4	0.0144324	2	1114.59	0.0819828	16.3473	0
Q86YZ3	Hornerin OS=Homo sapiens OX=9606 GN=HRNR PE=1 SV=2 - [HORN_HUMAN]	82.7735	5.89	1	3	3	5	1.33134e+06	2850	282.228	10.0376
	A2	Sequence	# PSMs	# Proteins	# Protein Groups	Protein Group Accessions	Modifications	ΔCn	Area	q-Value	PEP	IonScore	Exp Value	Charge	MH+ [Da]	ΔM [ppm]	RT [min]	# Missed Cleavages
	High	GPYESGSGHSSGLGHR	3	1	1	Q86YZ3		0	1.7191e+06	0	1.03e-07	43.85	0.000879828	2	1584.72	0.232427	14.9406	0
	High	YGQQGSGSGQSPSR	1	1	1	Q86YZ3		0	482005	0	0.0003162	28.66	0.0240295	2	1395.63	0.271111	13.8027	0
	High	HGSGSGHSSSYGQHGSGSGWSSSSGR	1	1	1	Q86YZ3		0	1.7929e+06	0	0.02727	17.65	0.0678574	4	2477.02	-0.0430237	14.8602	0

## Sheet: Spot 11
Accession	Description	Score	Coverage	# Proteins	# Unique Peptides	# Peptides	# PSMs	Area	# AAs	MW [kDa]	calc. pI
P60709	Actin, cytoplasmic 1 OS=Homo sapiens OX=9606 GN=ACTB PE=1 SV=1 - [ACTB_HUMAN]	447.688	32.27	2	9	9	13	3.34112e+07	375	41.7097	5.47803
	A2	Sequence	# PSMs	# Proteins	# Protein Groups	Protein Group Accessions	Modifications	ΔCn	Area	q-Value	PEP	IonScore	Exp Value	Charge	MH+ [Da]	ΔM [ppm]	RT [min]	# Missed Cleavages
	High	DLYANTVLSGGTTmYPGIADR	2	2	1	P60709	M14(Oxidation)	0	5.63037e+06	0	4.235e-16	117.58	6.75633e-11	2	2231.06	-0.0992511	23.0037	0
	High	SYELPDGQVITIGNER	1	2	1	P60709		0	12862337	0	1.464e-10	72.2	3.26889e-06	2	1790.89	0.967705	23.4445	0
	High	DSYVGDEAQSK	2	2	1	P60709		0	2.69959e+07	0	1.2e-07	69.46	1.64198e-06	2	1198.52	0.291448	15.7015	0
	High	GYSFTTTAER	1	2	1	P60709		0	1.79875e+07	0	1.442e-10	65.27	8.03836e-06	2	1132.53	0.703082	18.8569	0
	High	AGFAGDDAPR	2	2	1	P60709		0	2.98266e+07	0	6.426e-10	62.65	1.34183e-05	2	976.448	0.0620172	16.8808	0
	High	EITALAPSTmK	1	2	1	P60709	M10(Oxidation)	0	2.16889e+07	0	2.584e-05	54.09	0.000215638	2	1177.61	0.279174	18.6667	0
	High	VAPEEHPVLLTEAPLNPK	2	2	1	P60709		0	43411133	0	3.42e-09	52.94	0.000155497	2	1954.07	1.74886	21.9155	0
	High	HQGVmVGmGQK	1	2	1	P60709	M5(Oxidation); M8(Oxidation)	0	1.26641e+06	0	3.899e-05	37.05	0.00456616	3	1203.56	-0.113108	14.1778	0
	High	QEYDESGPSIVHR	1	2	1	P60709		0	1.76747e+07	0	8.136e-08	30.05	0.0283715	3	1516.7	0.456248	17.7313	0
P06727	Apolipoprotein A-IV OS=Homo sapiens OX=9606 GN=APOA4 PE=1 SV=4 - [APOA4_HUMAN]	297.481	22.22	1	9	9	9	6.93874e+06	396	45.3445	5.37646
	A2	Sequence	# PSMs	# Proteins	# Protein Groups	Protein Group Accessions	Modifications	ΔCn	Area	q-Value	PEP	IonScore	Exp Value	Charge	MH+ [Da]	ΔM [ppm]	RT [min]	# Missed Cleavages
	High	ISASAEELR	1	1	1	P06727		0	5.65583e+06	0	3.128e-13	81.12	4.99538e-07	2	975.511	0.193218	17.6777	0
	High	IDQNVEELK	1	1	1	P06727		0	7.41194e+06	0	4.111e-10	68.12	8.14789e-06	2	1087.56	0.340937	18.0585	0
	High	LGEVNTYAGDLQK	1	1	1	P06727		0	7.74844e+06	0	1.332e-06	63.48	2.23251e-05	2	1407.72	2.84887	19.7289	0
	High	ALVQQmEQLR	1	1	1	P06727	M6(Oxidation)	0	5.00274e+06	0	1.183e-05	60.92	4.82626e-05	2	1231.65	0.0110449	17.8921	0
	High	IDQTVEELR	1	1	1	P06727		0	5.40617e+06	0	0.0001303	59.07	7.82919e-05	2	1102.57	0.525306	18.6781	0
	High	SLAPYAQDTQEK	1	1	1	P06727		0	4.8222e+06	0	3.991e-07	53.72	0.000184497	2	1350.65	0.437642	17.8089	0
	High	LAPLAEDVR	1	1	1	P06727		0	4.96334e+06	0	0.001665	45.03	0.000808681	2	983.553	1.02267	19.8043	0
	High	EAVEHLQK	1	1	1	P06727		0	1.61481e+06	0	0.001346	39.35	0.00428575	2	953.505	-0.317732	14.7972	0
	High	VNSFFSTFK	1	1	1	P06727		0	1.26611e+06	0	0.0003963	37.76	0.00896932	2	1076.54	0.816026	23.8412	0
A0A0C4DGB6	Albumin OS=Homo sapiens OX=9606 GN=ALB PE=1 SV=1 - [A0A0C4DGB6_HUMAN]	273.344	16.72	2	9	9	9	8.60875e+06	604	69.1814	6.3667
	A2	Sequence	# PSMs	# Proteins	# Protein Groups	Protein Group Accessions	Modifications	ΔCn	Area	q-Value	PEP	IonScore	Exp Value	Charge	MH+ [Da]	ΔM [ppm]	RT [min]	# Missed Cleavages
	High	TcVADESAENcDK	1	2	1	A0A0C4DGB6	C2(Carbamidomethyl); C11(Carbamidomethyl)	0	3.32705e+06	0	4.235e-16	90.32	9.26766e-10	2	1498.58	0.420306	14.9806	0
	High	VPQVSTPTLVEVSR	1	2	1	A0A0C4DGB6		0	1.13673e+07	0	6.394e-09	63.88	1.44469e-05	2	1511.84	0.787409	21.5649	0
	High	DVFLGMFLYEYAR	1	2	1	A0A0C4DGB6		0	374637	0	9.965e-09	58.24	6.97353e-05	2	1623.79	1.73149	28.7782	0
	High	AAFTEccQAADK	1	2	1	A0A0C4DGB6	C6(Carbamidomethyl); C7(Carbamidomethyl)	0	1.7885e+06	0	5.244e-10	56.63	1.10808e-05	2	1371.57	0.171264	16.9037	0
	High	YIcENQDSISSK	1	2	1	A0A0C4DGB6	C3(Carbamidomethyl)	0	8.59897e+06	0	0.003254	40.28	0.00141572	2	1443.64	0.21216	16.9646	0
	High	LVNEVTEFAK	1	2	1	A0A0C4DGB6		0	1.6022e+06	0	0.003368	39.41	0.00584784	2	1149.61	-1.4095	20.7787	0
	High	YLYEIAR	1	2	1	A0A0C4DGB6		0	5.86e+06	0	0.00183	33.48	0.0179947	2	927.494	0.125685	20.4773	0
	High	ETYGEmADccAK	1	2	1	A0A0C4DGB6	M6(Oxidation); C9(Carbamidomethyl); C10(Carbamidomethyl)	0	747178	0	0.004817	28.73	0.0013365	2	1450.53	0.486742	15.5395	0
	High	AEFAEVSK	1	2	1	A0A0C4DGB6		0	1.12164e+06	0.004	0.1197	20.75	0.390828	2	880.441	-0.246204	17.422	0
O43866	CD5 antigen-like OS=Homo sapiens OX=9606 GN=CD5L PE=1 SV=1 - [CD5L_HUMAN]	211.841	27.95	1	7	7	8	7.36696e+06	347	38.0629	5.46533
	A2	Sequence	# PSMs	# Proteins	# Protein Groups	Protein Group Accessions	Modifications	ΔCn	Area	q-Value	PEP	IonScore	Exp Value	Charge	MH+ [Da]	ΔM [ppm]	RT [min]	# Missed Cleavages
	High	GVWGSVcDDNWGEK	1	1	1	O43866	C7(Carbamidomethyl)	0	4.00791e+06	0	1.09e-11	65.06	2.71343e-06	2	1608.68	0.857699	22.1701	0
	High	EATLQDcPSGPWGK	1	1	1	O43866	C7(Carbamidomethyl)	0	7.02e+06	0	4.003e-08	54.25	7.21608e-05	2	1545.7	1.22969	20.1549	0
	High	LVGGDNLcSGR	1	1	1	O43866	C8(Carbamidomethyl)	0	1.1073e+07	0	1.049e-09	53.6	0.000171551	2	1147.55	-0.0693103	17.3678	0
	High	ELGcGAASGTPSGILYEPPAEK	2	1	1	O43866	C4(Carbamidomethyl)	0	3.05474e+06	0	2.555e-08	48.49	0.000557823	2	2204.06	1.51328	21.6927	0
	High	GQWGTVcDDGWDIK	1	1	1	O43866	C7(Carbamidomethyl)	0	3.06113e+06	0	7.429e-06	47.35	0.000170271	2	1636.71	0.961626	22.9059	0
	High	cSGEEQSLEQcQHR	1	1	1	O43866	C1(Carbamidomethyl); C11(Carbamidomethyl)	0	2.11229e+06	0	0.0002433	38.73	0.000542569	3	1747.71	0.032134	15.6524	0
	High	cYGPGVGR	1	1	1	O43866	C1(Carbamidomethyl)	0	1.89272e+06	0.004	0.1344	29.65	0.0307835	2	865.399	0.153576	16.2254	0
P31327	Carbamoyl-phosphate synthase [ammonia], mitochondrial OS=Homo sapiens OX=9606 GN=CPS1 PE=1 SV=2 - [CPSM_HUMAN]	136.129	5.53	1	4	4	5	3.04292e+06	1500	164.835	6.7417
	A2	Sequence	# PSMs	# Proteins	# Protein Groups	Protein Group Accessions	Modifications	ΔCn	Area	q-Value	PEP	IonScore	Exp Value	Charge	MH+ [Da]	ΔM [ppm]	RT [min]	# Missed Cleavages
	High	SIFSAVLDELK	1	1	1	P31327		0	0	0	3.285e-05	65.38	8.64857e-06	2	1221.69	13.1416	28.1902	0
	High	LFATEATSDWLNANNVPATPVAWPSQEGQNPSLSSIR	1	1	1	P31327		0	3.59691e+06	0	5.145e-14	54.19	0.000104412	3	3968.94	-0.310049	26.1831	0
	High	AFAISGPFNVQFLVK	1	1	1	P31327		0	3.23395e+06	0	3.424e-10	48.76	0.000471646	2	1637.91	0.823227	27.4115	0
	High	EPLFGISTGNLITGLAAGAK	2	1	1	P31327		0	2.2979e+06	0	0.0005209	32.92	0.0148302	2	1930.07	1.25945	26.9449	0
Q86YZ3	Hornerin OS=Homo sapiens OX=9606 GN=HRNR PE=1 SV=2 - [HORN_HUMAN]	42.3705	5.96	1	3	3	5	653320	2850	282.228	10.0376
	A2	Sequence	# PSMs	# Proteins	# Protein Groups	Protein Group Accessions	Modifications	ΔCn	Area	q-Value	PEP	IonScore	Exp Value	Charge	MH+ [Da]	ΔM [ppm]	RT [min]	# Missed Cleavages
	High	GPYESGSGHSSGLGHR	3	1	1	Q86YZ3		0	877167	0	1.429e-05	31.34	0.0156451	3	1584.71	-0.00714787	14.7794	0
	High	QSLGHGQHGSGSGQSPSPSR	1	1	1	Q86YZ3		0	686444	0	0.00459	14.4	1.1673	3	1947.9	0.618554	13.5022	0
	High	YGQQGSGSGQSPSR	1	1	1	Q86YZ3		0	396350	0	0.01059	11.48	1.25529	2	1395.62	0.0087116	13.5434	0

## Sheet: Spot 13
Accession	Description	Score	Coverage	# Proteins	# Unique Peptides	# Peptides	# PSMs	Area	# AAs	MW [kDa]	calc. pI
B1AKG0	Complement factor H-related protein 1 OS=Homo sapiens OX=9606 GN=CFHR1 PE=1 SV=1 - [B1AKG0_HUMAN]	252.882	23.25	2	6	6	8	9.19867e+07	271	30.8379	7.81104
	A2	Sequence	# PSMs	# Proteins	# Protein Groups	Protein Group Accessions	Modifications	ΔCn	Area	q-Value	PEP	IonScore	Exp Value	Charge	MH+ [Da]	ΔM [ppm]	RT [min]	# Missed Cleavages
	High	ITcTEEGWSPTPK	1	2	1	B1AKG0	C3(Carbamidomethyl)	0	1.49803e+08	0	4.664e-11	82.1	1.56923e-07	2	1505.69	0.489155	18.9798	0
	High	EIMENYNIALR	1	2	1	B1AKG0		0	7.75707e+06	0	1.384e-11	68.96	6.49263e-06	2	1365.68	0.522954	21.9569	0
	High	INHGILYDEEK	2	2	1	B1AKG0		0	3.06739e+07	0	4.146e-06	53.53	0.000199846	2	1330.67	1.79158	18.6332	0
	High	EImENYNIALR	1	2	1	B1AKG0	M3(Oxidation)	0	4.24091e+07	0	0.0001221	51.8	0.000302598	2	1381.68	0.751583	20.6995	0
	High	TGESAEFVcK	1	2	1	B1AKG0	C9(Carbamidomethyl)	0	8.37482e+07	0	9.837e-07	49.96	0.000158957	2	1127.5	0.67308	17.5987	0
	High	NGQWSEPPK	1	2	1	B1AKG0		0	5.06276e+06	0	3.812e-05	48.97	0.000274447	2	1042.5	0.00533006	17.0686	0
	High	cLHPcVISR	1	2	1	B1AKG0	C1(Carbamidomethyl); C5(Carbamidomethyl)	0	1.72117e+06	0	0.01597	33.73	0.015929	3	1141.56	-0.364445	17.4919	0
A0A0C4DGB6	Albumin OS=Homo sapiens OX=9606 GN=ALB PE=1 SV=1 - [A0A0C4DGB6_HUMAN]	168.211	10.1	2	5	5	5	9.86603e+06	604	69.1814	6.3667
	A2	Sequence	# PSMs	# Proteins	# Protein Groups	Protein Group Accessions	Modifications	ΔCn	Area	q-Value	PEP	IonScore	Exp Value	Charge	MH+ [Da]	ΔM [ppm]	RT [min]	# Missed Cleavages
	High	VPQVSTPTLVEVSR	1	2	1	A0A0C4DGB6		0	17277134	0	2.426e-07	59.08	4.36289e-05	2	1511.84	1.35261	21.4607	0
	High	AAFTEccQAADK	1	2	1	A0A0C4DGB6	C6(Carbamidomethyl); C7(Carbamidomethyl)	0	2.58009e+06	0	1.228e-08	56.08	1.25768e-05	2	1371.57	0.349265	16.9563	0
	High	TcVADESAENcDK	1	2	1	A0A0C4DGB6	C2(Carbamidomethyl); C11(Carbamidomethyl)	0	3.22476e+06	0	2.639e-08	54.84	3.27318e-06	2	1498.58	0.501763	15.1086	0
	High	YIcENQDSISSK	1	2	1	A0A0C4DGB6	C3(Carbamidomethyl)	0	9.09619e+06	0	4.509e-05	45.56	0.000419737	2	1443.64	0.127603	17.0627	0
	High	LVNEVTEFAK	1	2	1	A0A0C4DGB6		0	1.55564e+06	0	2.885e-06	44.15	0.00217487	2	1149.62	0.60799	20.7379	0
Q01469	Fatty acid-binding protein 5 OS=Homo sapiens OX=9606 GN=FABP5 PE=1 SV=3 - [FABP5_HUMAN]	157.507	31.85	1	4	4	4	2.64317e+06	135	15.1546	7.00537
	A2	Sequence	# PSMs	# Proteins	# Protein Groups	Protein Group Accessions	Modifications	ΔCn	Area	q-Value	PEP	IonScore	Exp Value	Charge	MH+ [Da]	ΔM [ppm]	RT [min]	# Missed Cleavages
	High	LVVEcVMNNVTcTR	1	1	1	Q01469	C5(Carbamidomethyl); C12(Carbamidomethyl)	0	941706	0	1.708e-15	80.62	3.15141e-07	2	1694.81	1.77374	22.2226	0
	High	TTQFScTLGEK	1	1	1	Q01469	C6(Carbamidomethyl)	0	1.92875e+06	0	3.505e-05	53.34	0.000107056	2	1271.59	0.576167	18.8526	0
	High	ELGVGIALR	1	1	1	Q01469		0	1.85931e+06	0	5.377e-07	51.17	0.000162315	2	927.562	0.253636	22.061	0
	High	FEETTADGR	1	1	1	Q01469		0	4.14145e+06	0	1.832e-05	49.7	0.000177336	2	1025.45	-0.181998	15.5103	0
P31327	Carbamoyl-phosphate synthase [ammonia], mitochondrial OS=Homo sapiens OX=9606 GN=CPS1 PE=1 SV=2 - [CPSM_HUMAN]	141.81	3.07	1	3	3	4	2.69133e+06	1500	164.835	6.7417
	A2	Sequence	# PSMs	# Proteins	# Protein Groups	Protein Group Accessions	Modifications	ΔCn	Area	q-Value	PEP	IonScore	Exp Value	Charge	MH+ [Da]	ΔM [ppm]	RT [min]	# Missed Cleavages
	High	AFAISGPFNVQFLVK	1	1	1	P31327		0	4.78302e+06	0	2.51e-15	72.61	1.94638e-06	2	1637.91	0.450586	27.3479	0
	High	EPLFGISTGNLITGLAAGAK	2	1	1	P31327		0	2.12596e+06	0	2.297e-13	61.82	1.94009e-05	2	1930.07	0.943221	26.8612	0
	High	SIFSAVLDELK	1	1	1	P31327		0	1.165e+06	0	1.797e-05	51.8	0.000278813	2	1221.67	0.951443	28.1252	0
P00734	Prothrombin OS=Homo sapiens OX=9606 GN=F2 PE=1 SV=2 - [THRB_HUMAN]	116.542	7.4	1	3	3	3	1.20095e+06	622	69.9921	5.89697
	A2	Sequence	# PSMs	# Proteins	# Protein Groups	Protein Group Accessions	Modifications	ΔCn	Area	q-Value	PEP	IonScore	Exp Value	Charge	MH+ [Da]	ΔM [ppm]	RT [min]	# Missed Cleavages
	High	ETAASLLQAGYK	1	1	1	P00734		0	1.12794e+06	0	2.552e-09	77.87	7.99379e-07	2	1251.66	0.499845	21.1551	0
	High	NPDSSTTGPWcYTTDPTVR	1	1	1	P00734	C11(Carbamidomethyl)	0	432686	0	6.193e-06	41.91	0.00105644	2	2154.94	0.113091	21.4404	0
	High	GDAcEGDSGGPFVmK	1	1	1	P00734	C4(Carbamidomethyl); M14(Oxidation)	0	2.04221e+06	0	0.002711	39.29	0.000429826	2	1542.62	0.88498	18.0848	0

[truncated: 7 more sheets: Spot 14, Spot 15, Spot 17, Spot 23, Spot 24, Spot 25, Spot 30]
