# Supplementary material for: Two Dimensional-Difference in Gel Electrophoresis (2D-DIGE) Proteomic Approach for the Identification of Biomarkers in Endometrial Cancer Serum
Source: Cancers (Basel). 2021 Jul 20;13(14):3639. doi: 10.3390/cancers13143639 (PMC8305989; doi:10.3390/cancers13143639)
Supplement: Supplementary file 1 [file cancers-13-03639-s001.zip › supplementary file S2.xlsx]

## Sheet: exo western raw data
exo Serpinc1	exo CLU	exo C1RL	exo ITIH4
health	health	health	health
0.3	1.4	11.6	0.12
0.39	2.7	11	0.13
0.75	1.1	8	0.098
0.5	0.6	9.2	0.11
0.67	2.6	11.7	0.05
0.62	2.1	9.1	0.11
0.95	2.5	12.3	0.1
1.4	2.5	14.7	0.06
0.08	4.6	2.9	0.33
0.13	5.8	3	0.51
0.08	3.2	2.8	0.2
0.74	10.3	3.6	0.62
0.26	5.6	5.9	0.4
0.45	1.9	2.8	0.54
0.33	1.7	2.7	0.75
ADK	ADK	ADK	ADK
0.48	3.6	17.9	0.02
0.42	1	5.3	0.04
0.97	1.8	13.1	0.1
0.47	1.6	17.9	0.16
0.56	1.2	5.5	0.15
0.65	1.7	10.4	0.04
1.3	4.7	13.8	0.12
1.36	4.3	18.2	0.12
0.12	7	4.3	0.69
0.27	6.4	7	0.62
0.27	6.6	7.4	0.71
0.68	8	5.3	0.88
0.42	5.8	8.4	0.6
0.46	2	3.4	0.74
0.77	2.4	4.8	0.92

## Sheet: serum western raw data
serum ITIH4	serum C1R	serum serpinc1	serum CLU
Health	Health	health	health
1.5	1.3	3	0.3
2.6	1.3	2	0.6
0.5	0.5	1	0.25
1.1	1.2	5	0.31
1.2	0.2	2	0.5
1.24	0.19	2.8	0.4
0.4	0.36	2.1	0.2
2.5	0.03	2.5	0.3
0.24	0.4	3.5	2.7
0.36	0.42	8	3.6
0.47	0.44	4.2	3.1
0.69	0.5	2.9	3.1
0.75	0.2	1.7	5.5
1.8	0.3	2.7	4.3
0.76	0.15	2	2
ADK	ADK	ADK	ADK
3.5	1.5	4.5	0.5
3.3	1.2	3	0.5
1.3	0.7	7	0.53
3	2	4	1.2
2	0.26	5.6	0.4
1.2	0.39	5.9	0.6
0.9	0.5	6.9	0.4
2.1	0.43	6	0.5
0.74	0.6	7	3.9
0.46	0.49	7	4
0.54	0.54	7.2	4.1
0.4	0.6	3.7	8.2
1.2	0.3	2.7	5
1.2	0.6	3.9	5.7
1.2	0.4	2.7	5
